# Supplementary material for: Astragalus membranaceus extract reduces functional knee joint pain: a randomized, double-blinded, placebo-controlled trial
Source: Front Pain Res (Lausanne). 2025 Oct 29;6:1595957. doi: 10.3389/fpain.2025.1595957 (PMC12605434; doi:10.3389/fpain.2025.1595957)
Supplement: Supplementary file 2 [file Table2.xlsx]

## Sheet: Demographics
Screening #	Subject Initials	Randomization Code	Was Informed Consent Form signed prior to the conduct of any study related procedures? YES = 1 / NO = 2	Date Informed Consent Signed	Has a copy of the signed Informed Consent Form been provided to the Subject? YES = 1 / NO = 2	Date of Screening	Inclusion/Exclusion Criteria Eligibility YES = 1 NO = 2	Age	Height (cms)	Weight (kgs)	BMI	Past Medical History (relevant for exclusion) YES = 1 NO = 2	Treatment History (relevant for exclusion) YES = 1 NO = 2	Concomitant Diseases YES = 1 / NO = 2	Concomitant Medications (if any)	Physical and Systemic Examination (General Appearence) (0 = Normal, 1 = Abnormal, 2 = Not Done)		Vital Signs Heart Rate (in mins)	Vital Signs Respiratory Rate (in mins)	Vital Signs Blood Pressure (mmHg)	Blood Collection (1 = Yes, 2 = No, if no, specify the reason)	URINE PREGNANCY TEST		ECG
															Screening	Screening	Comments (if any abnormal or not done, specify)	Screening	Screening	Screening	Screening	Screening 1= Done, Postive / 2=Done, Negative / 3=Not Done (Reason)	Reason if not done:	Did the Subject have an ECG report from screening? YES = 1 / NO = 2	If yes, what was the observation?	Comments (If not normal)
1	N-G	AMR 36	1	2023-10-04	1	2023-10-04	1	56	172	60	20.3	2	2	2	NO	0	Nil	72	18	110/88	1	3	Menopause	1	Normal	NIL
2	PRK	AMR 87	1	2023-10-04	1	2023-10-04	1	45	160	64	25	2	2	2	NO	0	Nil	66	17	124/80	1	3	MALE	1	Normal	NIL
3	L-A	AMR 56	1	2023-10-04	1	2023-10-04	1	52	162	70	26.7	2	2	2	NO	0	Nil	78	18	120/74	1	3	MALE	1	Normal	NIL
4	M-A	AMR 67	1	2023-10-04	1	2023-10-04	1	52	163	68.5	25.8	2	2	2	NO	0	Nil	72	18	126/86	1	3	Menopause	1	Normal	NIL
5	K-Y	AMR 13	1	2023-10-04	1	2023-10-04	1	57	170	68	21.3	2	2	2	NO	0	Nil	68	18	110/72	1	3	MALE	1	Normal	NIL
6	S-G	AMR 25	1	2023-10-05	1	2023-10-05	1	58	164	66	24.5	2	2	2	NO	0	Nil	72	18	120/80	1	3	Menopause	1	Normal	NIL
7	TYA	AMR 04	1	2023-10-05	1	2023-10-05	1	49	172	63	21.3	2	2	2	NO	0	Nil	80	17	120/76	1	2		1	Normal	NIL
8	VNR	AMR 60	1	2023-10-06	1	2023-10-06	1	43	170	62.6	21.7	2	2	2	NO	0	Nil	74	20	118/68	1	2		1	Normal	NIL
9	MGA	AMR 55	1	2023-10-12	1	2023-10-12	1	38	168	60	26.6	2	2	2	NO	0	Nil	78	18	126/84	1	3	MALE	1	Normal	NIL
10	JYA	AMR 47	1	2023-10-12	1	2023-10-12	1	37	166	68.4	24.8	2	2	2	NO	0	Nil	72	19	110/90	1	2		1	Normal	NIL
11	B-S	AMR 41	1	2023-10-15	1	2023-10-15	1	48	170	66	22.8	2	2	2	NO	0	Nil	78	18	110/80	1	3	MALE	1	Normal	NIL
12	M-A	AMR 02	1	2023-10-15	1	2023-10-15	1	46	168	72	25.5	2	2	2	NO	0	Nil	68	19	118/82	1	3	MALE	1	Normal	NIL
13	A-M	AMR 35	1	2023-10-15	1	2023-10-15	1	52	166	70	25.4	2	2	2	NO	0	Nil	80	18	124/86	1	3	MALE	1	Normal	NIL
14	K-I	AMR 77	1	2023-10-15	1	2023-10-15	1	56	169	61	21.4	2	2	2	NO	0	Nil	72	19	124/74	1	3	Menopause	1	Normal	NIL
15	M-N	AMR 21	1	2023-10-15	1	2023-10-15	1	47	163	55	20.7	2	2	2	NO	0	Nil	68	18	110/90	1	3	MALE	1	Normal	NIL
16	A-J	AMR 81	1	2023-10-15	1	2023-10-15	1	47	174.2	65	22.2	2	2	2	NO	0	Nil	76	17	118/88	1	2		1	Normal	NIL
17	S-I	AMR 27	1	2023-10-15	1	2023-10-15	1	48	165	73	26.8	2	2	2	NO	0	Nil	62	18	124/86	1	2		1	Normal	NIL
18	J-U	AMR 09	1	2023-10-16	1	2023-10-16	1	46	168	73	25.9	2	2	2	NO	0	Nil	72	18	120/70	1	3	MALE	1	Normal	NIL
19	I-S	AMR 43	1	2023-10-16	1	2023-10-16	1	50	179	64	20	2	2	2	NO	0	Nil	64	17	110/74	1	3	MALE	1	Normal	NIL
20	R-M	AMR 07	1	2023-10-16	1	2023-10-16	1	57	163	60	22.6	2	2	2	NO	0	Nil	72	19	128/90	1	3	Menopause	1	Normal	NIL
21	J-M	AMR 75	1	2023-10-16	1	2023-10-16	1	56	168	58	20.2	2	2	2	NO	0	Nil	74	18	110/70	1	2		1	Normal	NIL
22	JYA	AMR 64	1	2023-10-16	1	2023-10-16	1	57	165	71	26.1	2	2	2	NO	0	Nil	72	19	124/82	1	3	Menopause	1	Normal	NIL
23	J-M	AMR17	1	2023-10-16	1	2023-10-16	1	55	168	60	20	2	2	2	NO	0	Nil	78	18	120/84	1	3	MALE	1	Normal	NIL
24	A-R	AMR 06	1	2023-10-16	1	2023-10-16	1	42	166	70	25.4	2	2	2	NO	0	Nil	84	17	126/88	1	3	MALE	1	Normal	NIL
25	M-R	AMR 19	1	2023-10-16	1	2023-10-16	1	51	164.2	68.8	25.5	2	2	2	NO	0	Nil	82	17	110/76	1	3	Menopause	1	Normal	NIL
26	P-I	AMR 16	1	2023-10-16	1	2023-10-16	1	50	172	68	23	2	2	2	NO	0	Nil	80	17	120/90	1	3	MALE	1	Normal	NIL
27	AKM	AMR22	1	2023-10-27	1	2023-10-27	1	42	166	58	21	2	2	2	NO	0	Nil	70	19	122/84	1	3	MALE	1	Normal	NIL
28	AKA	AMR20	1	2023-10-27	1	2023-10-27	1	48	168	63	22.3	2	2	2	NO	0	Nil	74	18	118/84	1	2		1	Normal	NIL
29	MFZ	AMR29	1	2023-10-27	1	2023-10-27	1	53	175	81	26.4	2	2	2	NO	0	Nil	68	17	126/90	1	3	MALE	1	Normal	NIL
30	S-I	AMR49	1	2023-10-27	1	2023-10-27	1	46	172	63	21.3	2	2	2	NO	0	Nil	72	18	110/80	1	2		1	Normal	NIL
31	G-I	AMR82	1	2023-10-27	1	2023-10-27	1	49	160	64	25	2	2	2	NO	0	Nil	80	18	120/78	1	2		1	Normal	NIL
32	M-J	AMR42	1	2023-10-27	1	2023-10-27	1	36	172	66	22.03	2	2	2	NO	0	Nil	68	19	124/74	1	2		1	Normal	NIL
33	SBI	AMR32	1	2023-10-27	1	2023-10-27	1	44	165	62	22.08	2	2	2	NO	0	Nil	78	18	118/88	1	3	MALE	1	Normal	NIL
34	SRD	AMR72	1	2023-10-27	1	2023-10-27	1	40	173	78	26.1	2	2	2	NO	0	Nil	64	18	124/90	1	3	MALE	1	Normal	NIL
35	YCM	AMR63	1	2023-10-29	1	2023-10-29	1	33	171	74	25.3	2	2	2	NO	0	Nil	72	19	128/88	1	3	MALE	1	Normal	NIL
36	V-I	AMR01	1	2023-10-29	1	2023-10-29	1	46	168	69	24.4	2	2	2	NO	0	Nil	74	18	110/80	1	2		1	Normal	NIL
37	C-I	AMR84	1	2023-10-29	1	2023-10-29	1	49	174	79	26.1	2	2	2	NO	0	Nil	88	19	120/86	1	2		1	Normal	NIL
38	M-A	AMR89	1	2023-10-29	1	2023-10-29	1	54	170	73	24.02	2	2	2	NO	0	Nil	82	18	126/90	1	3	Menopause	1	Normal	NIL
39	S-V	AMR86	1	2023-10-29	1	2023-10-29	1	55	176	73	23.6	2	2	2	NO	0	Nil	68	19	118/80	1	3	Menopause	1	Normal	NIL
40	M-A	AMR90	1	2023-10-29	1	2023-10-29	1	43	165	67	24.6	2	2	2	NO	0	Nil	76	19	128/76	1	3	MALE	1	Normal	NIL
41	P-S	AMR74	1	2023-10-29	1	2023-10-29	1	37	163	60	22.6	2	2	2	NO	0	Nil	80	19	130/74	1	2		1	Normal	NIL
42	SKA	AMR45	1	2023-10-29	1	2023-10-29	1	49	153	51	21.8	2	2	2	NO	0	Nil	72	17	130/84	1	3	MALE	1	Normal	NIL
43	SBS	AMR76	1	2023-10-30	1	2023-10-30	1	54	163	70	26.3	2	2	2	NO	0	Nil	68	19	128/80	1	3	MALE	1	Normal	NIL
44	GBM	AMR44	1	2023-10-30	1	2023-10-30	1	50	159	65	25.7	2	2	2	NO	0	Nil	64	20	130/70	1	3	MALE	1	Normal	NIL
45	PMB	AMR10	1	2023-10-30	1	2023-10-30	1	46	154	55	23.2	2	2	2	NO	0	Nil	78	18	124/86	1	2		1	Normal	NIL
46	P-A	AMR53	1	2023-10-30	1	2023-10-30	1	41	158	58	23.2	2	2	2	NO	0	Nil	84	18	118/90	1	2		1	Normal	NIL
47	J-A	AMR23	1	2023-10-30	1	2023-10-30	1	46	151	42	18.4	2	2	2	NO	0	Nil	82	18	130/76	1	2		1	Normal	NIL
48	SDA	AMR59	1	2023-10-31	1	2023-10-31	1	43	157	56	22.7	2	2	2	NO	0	Nil	70	18	124/88	1	2		1	Normal	NIL
49	R-I	AMR62	1	2023-10-31	1	2023-10-31	1	56	164	62	23.1	2	2	2	NO	0	Nil	80	17	110/70	1	3	Menopause	1	Normal	NIL
50	K-M	AMR39	1	2023-10-31	1	2023-10-31	1	51	156	53	21.8	2	2	2	NO	0	Nil	70	18	130/80	1	3	Menopause	1	Normal	NIL
51	NYI	AMR48	1	2023-10-31	1	2023-10-31	1	55	161	69	26.6	2	2	2	NO	0	Nil	82	19	124/90	1	3	MALE	1	Normal	NIL
52	L-P	AMR26	1	2023-10-31	1	2023-10-31	1	49	158	58	23.2	2	2	2	NO	0	Nil	76	17	110/84	1	2		1	Normal	NIL
53	VVR	AMR03	1	2023-10-31	1	2023-10-31	1	43	172	77	26	2	2	2	NO	0	Nil	74	18	118/78	1	2		1	Normal	NIL
54	LMY	AMR80	1	2023-10-31	1	2023-10-31	1	46	150	52	23.1	2	2	2	NO	0	Nil	72	16	130/86	1	3	MALE	1	Normal	NIL
55	DVS	AMR30	1	2023-10-31	1	2023-10-31	1	51	155	62	25.8	2	2	2	NO	0	Nil	80	19	128/94	1	3	MALE	1	Normal	NIL
56	HKS	AMR78	1	2023-10-31	1	2023-10-31	1	38	158	66	26.4	2	2	2	NO	0	Nil	86	19	114/90	1	3	MALE	1	Normal	NIL
57	SKI	AMR73	1	2023-11-08	1	2023-11-08	1	45	155	53	22.1	2	2	2	NO	0	Nil	72	19	118/88	1	2		1	Normal	NIL
58	E-I	AMR66	1	2023-11-08	1	2023-11-08	1	53	160	55	21.5	2	2	2	NO	0	Nil	80	20	120/86	1	3	Menopause	1	Normal	NIL
59	NIG	AMR18	1	2023-11-08	1	2023-11-08	1	44	158	60	24	2	2	2	NO	0	Nil	84	18	124/86	1	2		1	Normal	NIL
60	V-I	AMR70	1	2023-11-08	1	2023-11-08	1	39	163	68	25.6	2	2	2	NO	0	Nil	78	19	128/80	1	2		1	Normal	NIL
61	RKM	AMR50	1	2023-11-08	1	2023-11-08	1	42	157	56	22.7	2	2	2	NO	0	Nil	74	19	130/90	1	3	MALE	1	Normal	NIL
62	PBS	AMR83	1	2023-11-11	1	2023-11-11	1	47	153	51	21.8	2	2	2	NO	0	Nil	84	18	110/72	1	3	MALE	1	Normal	NIL
63	J-G	AMR58	1	2023-11-11	1	2023-11-11	1	54	163	69	26	2	2	2	NO	0	Nil	80	19	120/80	1	3	MALE	1	Normal	NIL
64	H-A	AMR61	1	2023-11-11	1	2023-11-11	1	42	159	65	25.7	2	2	2	NO	0	Nil	86	17	120/76	1	2		1	Normal	NIL
65	BSU	AMR69	1	2023-11-11	1	2023-11-11	1	46	154	55	23.2	2	2	2	NO	0	Nil	80	19	118/68	1	3	MALE	1	Normal	NIL
66	KGB	AMR71	1	2023-11-11	1	2023-11-11	1	40	158	58	23.2	2	2	2	NO	0	Nil	78	18	126/84	1	3	MALE	1	Normal	NIL
67	N-A	nil	1	2023-11-11	1	2023-11-11	2	screen failure
68	S-R	AMR52	1	2023-11-11	1	2023-11-11	1	50	159	52	21	2	2	2	NO	0	Nil	80	19	110/90	1	3	MALE	1	Normal	NIL
69	L-S	AMR88	1	2023-11-11	1	2023-11-11	1	53	157	56	22.7	2	2	2	NO	0	Nil	72	19	110/80	1	3	MALE	1	Normal	NIL
70	GPB	AMR33	1	2023-11-12	1	2023-11-12	1	48	164	62	23.1	2	2	2	NO	0	Nil	68	19	118/82	1	3	MALE	1	Normal	NIL
71	STS	AMR65	1	2023-11-12	1	2023-11-12	1	43	156	53	21.8	2	2	2	NO	0	Nil	74	17	124/86	1	2		1	Normal	NIL
72	BBV	AMR14	1	2023-11-12	1	2023-11-12	1	48	166	74	26.9	2	2	2	NO	0	Nil	82	19	124/74	1	2		1	Normal	NIL
73	N-A	nil	1	2023-11-12	1	2023-11-12	2	screen failure
74	GBM	AMR08	1	2023-11-12	1	2023-11-12	1	53	158	63	25.2	2	2	2	NO	0	Nil	88	20	110/90	1	3	MALE	1	Normal	NIL
75	VCS	AMR15	1	2023-11-12	1	2023-11-12	1	40	168	71	25.2	2	2	2	NO	0	Nil	90	18	118/88	1	2		1	Normal	NIL
76	P-A	AMR79	1	2023-11-12	1	2023-11-12	1	49	169	70	24.5	2	2	2	NO	0	Nil	74	19	124/86	1	2		1	Normal	NIL
77	PBV	AMR31	1	2023-11-12	1	2023-11-12	1	48	172	68	23	2	2	2	NO	0	Nil	70	18	120/70	1	3	MALE	1	Normal	NIL
78	T-D	AMR51	1	2023-11-12	1	2023-11-12	1	54	166	58	21	2	2	2	NO	0	Nil	68	17	110/74	1	3	MALE	1	Normal	NIL
79	RMJ	AMR85	1	2023-11-27	1	2023-11-27	1	45	168	63	22.3	2	2	2	NO	0	Nil	74	18	128/90	1	2		1	Normal	NIL
80	H-P	AMR28	1	2023-12-27	1	2023-12-27	1	52	174	81	26.8	2	2	2	NO	0	Nil	80	18	120/80	1	3	MALE	1	Normal	NIL
81	SKS	AMR57	1	2023-11-27	1	2023-11-27	1	46	172	63	21.3	2	2	2	NO	0	Nil	84	19	130/80	1	2		1	Normal	NIL
82	T-Y	AMR12	1	2023-11-27	1	2023-11-27	1	48	164	61	22.7	2	2	2	NO	0	Nil	82	18	110/70	1	2		1	Normal	NIL
83	SGM	AMR34	1	2023-11-27	1	2023-11-27	1	55	173	79	26.4	2	2	2	NO	0	Nil	72	18	130/80	1	3	MALE	1	Normal	NIL
84	BCP	AMR68	1	2023-11-28	1	2023-11-28	1	51	162	63	24	2	2	2	NO	0	Nil	74	19	120/80	1	3	MALE	1	Normal	NIL
85	DPB	AMR40	1	2023-11-28	1	2023-11-28	1	54	174	80	26.4	2	2	2	NO	0	Nil	72	18	118/70	1	3	MALE	1	Normal	NIL
86	SBS	AMR24	1	2023-11-28	1	2023-11-28	1	43	172	68	23	2	2	2	NO	0	Nil	82	17	130/82	1	3	MALE	1	Normal	NIL
87	PTR	AMR54	1	2023-11-28	1	2023-11-28	1	39	165	64	23.5	2	2	2	NO	0	Nil	84	20	130/80	1	3	MALE	1	Normal	NIL
88	PRT	AMR37	1	2023-11-29	1	2023-11-29	1	44	178	80	25.2	2	2	2	NO	0	Nil	72	18	120/80	1	2		1	Normal	NIL
89	P-A	AMR38	1	2023-11-29	1	2023-11-29	1	49	170	73	24.02	2	2	2	NO	0	Nil	82	19	110/90	1	2		1	Normal	NIL
90	M-T	AMR05	1	2023-11-29	1	2023-11-29	1	52	163	67	25.2	2	2	2	NO	0	Nil	86	18	118/88	1	3	MALE	1	Normal	NIL
91	KBA	AMR46	1	2023-11-29	1	2023-11-29	1	48	166	64	23.2	2	2	2	NO	0	Nil	76	19	124/86	1	2		1	Normal	NIL
92	PDK	AMR11	1	2023-11-29	1	2023-11-29	1	52	172	63	21.3	2	2	2	NO	0	Nil	80	18	120/70	1	3	MALE	1	Normal	NIL
*The data collection and data analysis of the data presented in this table were carried out by the author Girish H. Rudrappa
